# Supplementary material for: Epigenotype–genotype–phenotype correlations in SETD1A and SETD2 chromatin disorders
Source: Hum Mol Genet. 2023 May 11;32(22):3123–34. doi: 10.1093/hmg/ddad079 (PMC10630252; doi:10.1093/hmg/ddad079)
Supplement: Copy_of_Supplementary_Table_124567_updated0305_ddad079 [file copy_of_supplementary_table_124567_updated0305_ddad079.xlsx]

## Sheet: SETD2-1740 CART-sup1
labels	SETD2-R1740Q-P1	SETD2-R1740Q-P2	SETD2-R1740W-P1	SETD2-R1740W-P2	SETD2-R1740W-P3	SETD2-R1740W-P4
chr1.968523.968524	-0.361919	-0.361919	-0.361919	-0.361919	-0.361919	-0.361919
chr1.968574.968575	-0.205719	-0.205719	-0.205719	-0.205719	-0.205719	-0.205719
chr1.970158.970159	2.31412	1.96222	2.13294	2.77311	1.52559	2.03594
chr1.2063988.2063989	1.30689	0.858837	1.95409	1.74942	0.731611	0.130178
chr1.43815150.43815151	2.20007	2.20007	2.20007	2.20007	1.97354	1.74702
chr2.264865.264866	-0.214813	-0.214813	-0.214813	-0.214813	-0.214813	-0.214813
chr2.73496097.73496098	1.56966	1.56966	1.56966	1.56966	1.56966	1.56966
chr3.48693522.48693523	-0.171231	-0.171231	-0.171231	-0.171231	-0.171231	-0.171231
chr3.48693536.48693537	-0.237403	-0.237403	-0.237403	-0.237403	-0.237403	-0.237403
chr3.48693539.48693540	-0.28297	-0.28297	-0.28297	-0.28297	-0.28297	-0.28297
chr3.48693547.48693548	-0.267872	-0.267872	-0.267872	-0.267872	-0.267872	-0.267872
chr3.48693572.48693573	-0.249499	-0.249499	-0.249499	-0.249499	-0.249499	-0.249499
chr3.48693584.48693585	-0.206536	-0.206536	-0.206536	-0.206536	-0.206536	-0.206536
chr3.48693612.48693613	-0.204308	-0.204308	-0.204308	-0.204308	-0.204308	-0.204308
chr3.48693622.48693623	-0.235603	-0.235603	-0.235603	-0.235603	-0.235603	-0.235603
chr3.48693645.48693646	-0.217138	-0.217138	-0.217138	-0.217138	-0.217138	-0.217138
chr3.48693673.48693674	-0.20244	-0.20244	-0.20244	-0.20244	-0.20244	-0.20244
chr3.48693679.48693680	-0.154771	-0.154771	-0.154771	-0.154771	-0.154771	-0.154771
chr3.48693712.48693713	-0.170255	-0.170255	-0.170255	-0.170255	-0.170255	-0.170255
chr3.48693724.48693725	-0.176349	-0.176349	-0.176349	-0.176349	-0.176349	-0.176349
chr5.138728302.138728303	-0.281764	-0.281764	-0.281764	-0.281764	-0.281764	-0.281764
chr5.138728341.138728342	-0.248515	-0.248515	-0.248515	-0.248515	-0.248515	-0.248515
chr5.138728367.138728368	-0.274782	-0.274782	-0.274782	-0.274782	-0.274782	-0.274782
chr5.138728372.138728373	-0.267192	-0.267192	-0.267192	-0.267192	-0.267192	-0.267192
chr5.138728447.138728448	-0.167462	-0.167462	-0.167462	-0.167462	-0.167462	-0.167462
chr5.138728454.138728455	-0.223051	-0.223051	-0.223051	-0.223051	-0.223051	-0.223051
chr5.138728460.138728461	-0.36737	-0.36737	-0.36737	-0.36737	-0.36737	-0.36737
chr5.138728471.138728472	-0.298725	-0.298725	-0.298725	-0.298725	-0.298725	-0.298725
chr5.138728508.138728509	-0.225424	-0.225424	-0.225424	-0.225424	-0.225424	-0.225424
chr5.138728522.138728523	-0.203657	-0.203657	-0.203657	-0.203657	-0.203657	-0.203657
chr5.138728524.138728525	-0.190001	-0.190001	-0.190001	-0.190001	-0.190001	-0.190001
chr5.138728540.138728541	-0.298689	-0.298689	-0.298689	-0.298689	-0.298689	-0.298689
chr5.138728582.138728583	-0.353747	-0.353747	-0.353747	-0.353747	-0.353747	-0.353747
chr5.138728596.138728597	-0.27874	-0.27874	-0.27874	-0.27874	-0.27874	-0.27874
chr5.138728599.138728600	-0.237348	-0.237348	-0.237348	-0.237348	-0.237348	-0.237348
chr5.138728618.138728619	-0.381874	-0.381874	-0.381874	-0.381874	-0.381874	-0.381874
chr5.138728631.138728632	-0.219148	-0.219148	-0.219148	-0.219148	-0.219148	-0.219148
chr5.138728655.138728656	-0.27292	-0.27292	-0.27292	-0.27292	-0.27292	-0.27292
chr5.138728659.138728660	-0.214169	-0.214169	-0.214169	-0.214169	-0.214169	-0.214169
chr5.138728664.138728665	-0.299994	-0.299994	-0.299994	-0.299994	-0.299994	-0.299994
chr5.138728695.138728696	-0.300457	-0.300457	-0.300457	-0.300457	-0.300457	-0.300457
chr5.138728704.138728705	-0.445304	-0.445304	-0.445304	-0.445304	-0.445304	-0.445304
chr6.41513899.41513900	-0.173924	-0.173924	-0.173924	-0.173924	-0.173924	-0.173924
chr6.41515188.41515189	-0.227038	-0.227038	-0.227038	-0.227038	-0.227038	-0.227038
chr6.41515208.41515209	-0.275892	-0.275892	-0.275892	-0.275892	-0.275892	-0.275892
chr6.41515244.41515245	-0.253076	-0.253076	-0.253076	-0.253076	-0.253076	-0.253076
chr6.41515251.41515252	-0.481248	-0.481248	-0.481248	-0.481248	-0.481248	-0.481248
chr6.41515335.41515336	-0.125	-0.125	-0.125	-0.125	-0.125	-0.125
chr7.917766.917767	2.58705	2.00185	2.03074	3.1736	2.15991	1.52153
chr8.21882538.21882539	3.5266	2.26388	1.63394	6.201	1.54937	2.56059
chr8.141108662.141108663	0.1712	0.239394	-0.54483	0.857937	1.25427	-0.701675
chr8.141109344.141109345	-0.93954	1.40315	-1.12328	0.148953	2.77255	-1.17078
chr10.6243320.6243321	-0.297129	-0.297129	-0.297129	-0.297129	-0.297129	-0.297129
chr10.6243349.6243350	-0.284007	-0.284007	-0.284007	-0.284007	-0.284007	-0.284007
chr10.6243351.6243352	-0.374576	-0.374576	-0.374576	-0.374576	-0.374576	-0.374576
chr10.6243374.6243375	-0.31855	-0.31855	-0.31855	-0.31855	-0.31855	-0.31855
chr10.6243379.6243380	-0.35794	-0.35794	-0.35794	-0.35794	-0.35794	-0.35794
chr10.6243386.6243387	-0.273549	-0.273549	-0.273549	-0.273549	-0.273549	-0.273549
chr10.6243406.6243407	-0.125	-0.125	-0.125	-0.125	-0.125	-0.125
chr10.6243664.6243665	-0.167354	-0.167354	-0.167354	-0.167354	-0.167354	-0.167354
chr10.6243668.6243669	-0.199504	-0.199504	-0.199504	-0.199504	-0.199504	-0.199504
chr10.6243671.6243672	-0.211698	-0.211698	-0.211698	-0.211698	-0.211698	-0.211698
chr10.6243736.6243737	-0.125	-0.125	-0.125	-0.125	-0.125	-0.125
chr10.6243742.6243743	-0.254143	-0.254143	-0.254143	-0.254143	-0.254143	-0.254143
chr10.6243774.6243775	-0.240239	-0.240239	-0.240239	-0.240239	-0.240239	-0.240239
chr10.6243782.6243783	-0.335484	-0.335484	-0.335484	-0.335484	-0.335484	-0.335484
chr10.6243784.6243785	-0.296285	-0.296285	-0.296285	-0.296285	-0.296285	-0.296285
chr10.16563192.16563193	-0.282491	-0.282491	-0.282491	-0.282491	-0.282491	-0.282491
chr10.29214207.29214208	-1.48118	-1.54278	-1.85612	-1.7009	-2.00133	-0.871929
chr10.94820956.94820957	3.88782	3.88782	3.88782	3.88782	3.88782	3.88782
chr10.101297615.101297616	1.83109	2.80715	3.26973	4.07882	1.74564	0.828727
chr12.49783097.49783098	2.77825	3.80072	2.07529	4.93385	1.50015	3.80072
chr12.52216053.52216054	1.15133	1.18293	1.08325	1.95296	0.0365636	1.80688
chr12.57630137.57630138	-0.331908	-0.331908	-0.331908	-0.331908	-0.331908	-0.331908
chr15.101514306.101514307	1.24934	0.62562	0.10344	1.66998	-0.111575	1.66998
chr16.1822825.1822826	-0.162107	-0.162107	-0.162107	-0.162107	-0.162107	-0.162107
chr16.1822827.1822828	-0.234473	-0.234473	-0.234473	-0.234473	-0.234473	-0.234473
chr16.1822834.1822835	-0.237031	-0.237031	-0.237031	-0.237031	-0.237031	-0.237031
chr16.1822845.1822846	-0.216382	-0.216382	-0.216382	-0.216382	-0.216382	-0.216382
chr16.1822853.1822854	-0.198303	-0.198303	-0.198303	-0.198303	-0.198303	-0.198303
chr16.1822876.1822877	-0.250368	-0.250368	-0.250368	-0.250368	-0.250368	-0.250368
chr16.1822878.1822879	-0.291388	-0.291388	-0.291388	-0.291388	-0.291388	-0.291388
chr16.1822898.1822899	-0.266238	-0.266238	-0.266238	-0.266238	-0.266238	-0.266238
chr16.1822905.1822906	-0.217487	-0.217487	-0.217487	-0.217487	-0.217487	-0.217487
chr16.1823653.1823654	-0.284911	-0.284911	-0.284911	-0.284911	-0.284911	-0.284911
chr16.1823719.1823720	-0.296577	-0.296577	-0.296577	-0.296577	-0.296577	-0.296577
chr16.1823728.1823729	-0.43521	-0.43521	-0.43521	-0.43521	-0.43521	-0.43521
chr16.1823731.1823732	-0.257205	-0.257205	-0.257205	-0.257205	-0.257205	-0.257205
chr16.1823764.1823765	-0.54697	-0.54697	-0.54697	-0.54697	-0.54697	-0.54697
chr16.1823771.1823772	-0.291261	-0.291261	-0.291261	-0.291261	-0.291261	-0.291261
chr16.1823817.1823818	-0.470197	-0.470197	-0.470197	-0.470197	-0.470197	-0.470197
chr16.1823852.1823853	-0.285161	-0.285161	-0.285161	-0.285161	-0.285161	-0.285161
chr16.1823854.1823855	-0.254052	-0.254052	-0.254052	-0.254052	-0.254052	-0.254052
chr16.69139655.69139656	-0.378569	-0.378569	-0.378569	-0.378569	-0.378569	-0.378569
chr16.69139764.69139765	-0.380132	-0.380132	-0.380132	-0.380132	-0.380132	-0.380132
chr16.69140530.69140531	-0.222531	-0.222531	-0.222531	-0.222531	-0.222531	-0.222531
chr16.69140533.69140534	-0.391532	-0.391532	-0.391532	-0.391532	-0.391532	-0.391532
chr17.4692970.4692971	-0.210027	-0.210027	-0.210027	-0.210027	-0.210027	-0.210027
chr17.4693821.4693822	-0.260217	-0.260217	-0.260217	-0.260217	-0.260217	-0.260217
chr17.4693827.4693828	-0.248296	-0.248296	-0.248296	-0.248296	-0.248296	-0.248296
chr17.7340186.7340187	5.04749	5.21122	3.6945	5.1793	7.09404	4.32518
chr17.17627953.17627954	-0.314795	-0.314795	-0.314795	-0.314795	-0.314795	-0.314795
chr17.17628046.17628047	-0.403558	-0.403558	-0.403558	-0.403558	-0.403558	-0.403558
chr17.17628064.17628065	-0.252736	-0.252736	-0.252736	-0.252736	-0.252736	-0.252736
chr17.41278347.41278348	1.66604	1.72437	1.27074	1.88446	1.58094	1.80381
chr17.43099388.43099389	-0.222755	-0.222755	-0.222755	-0.222755	-0.222755	-0.222755
chr17.43099396.43099397	-0.19127	-0.19127	-0.19127	-0.19127	-0.19127	-0.19127
chr17.62777648.62777649	-0.253558	-0.253558	-0.253558	-0.253558	-0.253558	-0.253558
chr17.62777690.62777691	-0.335845	-0.335845	-0.335845	-0.335845	-0.335845	-0.335845
chr17.62777794.62777795	-0.24711	-0.24711	-0.24711	-0.24711	-0.24711	-0.24711
chr17.77763546.77763547	-0.615315	-0.615315	-0.615315	-0.615315	-0.615315	-0.615315
chr19.2290609.2290610	-0.167689	-0.167689	-0.167689	-0.167689	-0.167689	-0.167689
chr19.2290626.2290627	-0.27828	-0.27828	-0.27828	-0.27828	-0.27828	-0.27828
chr19.2290630.2290631	-0.225895	-0.225895	-0.225895	-0.225895	-0.225895	-0.225895
chr19.2290656.2290657	-0.178133	-0.178133	-0.178133	-0.178133	-0.178133	-0.178133
chr19.2290780.2290781	-0.208077	-0.208077	-0.208077	-0.208077	-0.208077	-0.208077
chr19.3576988.3576989	2.98529	2.98529	2.98529	2.98529	2.98529	2.98529
chr19.38878432.38878433	-0.389474	-0.389474	-0.389474	-0.389474	-0.389474	-0.389474
chr19.38878861.38878862	-0.361833	-0.361833	-0.361833	-0.361833	-0.361833	-0.361833
chr20.825268.825269	-0.297007	-0.297007	-0.297007	-0.297007	-0.297007	-0.297007
chr20.825285.825286	-0.312144	-0.312144	-0.312144	-0.312144	-0.312144	-0.312144
chr20.825287.825288	-0.388523	-0.388523	-0.388523	-0.388523	-0.388523	-0.388523
chr20.825535.825536	-0.503365	1.97691	1.06029	-0.503365	4.29183	-0.503365
chr21.48081610.48081611	2.11509	2.11509	2.11509	2.11509	2.11509	2.11509
chr22.21821844.21821845	-0.331101	-0.331101	-0.331101	-0.331101	-0.331101	-0.331101
chr22.21821850.21821851	-0.249701	-0.249701	-0.249701	-0.249701	-0.249701	-0.249701
chr22.21821856.21821857	-0.378067	-0.378067	-0.378067	-0.378067	-0.378067	-0.378067
chr22.21821907.21821908	-0.34977	-0.34977	-0.34977	-0.34977	-0.34977	-0.34977
chr22.21821935.21821936	-0.282131	-0.282131	-0.282131	-0.282131	-0.282131	-0.282131
chr22.21821937.21821938	-0.250497	-0.250497	-0.250497	-0.250497	-0.250497	-0.250497
chr22.21821939.21821940	-0.297156	-0.297156	-0.297156	-0.297156	-0.297156	-0.297156
chr22.21821964.21821965	-0.305545	-0.305545	-0.305545	-0.305545	-0.305545	-0.305545
chr22.21821966.21821967	-0.300541	-0.300541	-0.300541	-0.300541	-0.300541	-0.300541
chr22.21821976.21821977	-0.233104	-0.233104	-0.233104	-0.233104	-0.233104	-0.233104
chr22.21822571.21822572	-0.461386	-0.461386	-0.461386	-0.461386	-0.461386	-0.461386
chr22.21822619.21822620	-0.437455	-0.437455	-0.437455	-0.437455	-0.437455	-0.437455
chr4.81117721.81117722	3.44115	3.24526	3.58594	3.13659	3.27288	3.58594
chr16.89050419.89050420	-1.5752	-2.26915	-2.03783	-1.63726	-2.26915	-1.85128

## Sheet: SETD2-LLS CART-sup2
labels	SETD2-LLS-P1	SETD2-LLS-P2	SETD2-LLS-P3	SETD2-LLS-P4
chr1.201619054.201619055	-1.26633	-1.26633	-1.26633	-1.26633
chr1.201619295.201619296	-1.32794	-1.32794	-1.32794	-1.32794
chr1.201619328.201619329	-1.10032	-1.10032	-1.10032	-1.10032
chr1.201619505.201619506	-1.11116	-1.11116	-1.11116	-1.11116
chr3.9987942.9987943	-1.74512	-1.74512	-1.74512	-1.74512
chr3.9987963.9987964	-1.30051	-1.30051	-1.30051	-1.30051
chr3.9988144.9988145	-1.15374	-1.15374	-1.15374	-1.15374
chr3.9988177.9988178	-1.29057	-1.29057	-1.29057	-1.29057
chr3.9988180.9988181	-1.09536	-1.09536	-1.09536	-1.09536
chr17.7339886.7339887	-2.62628	-2.62628	-2.62628	-2.62628
chr17.7339934.7339935	-1.58909	-1.58909	-1.58909	-1.58909
chr17.7339970.7339971	-1.244	-1.244	-1.244	-1.244
chr17.7340116.7340117	-1.80391	-1.80391	-1.80391	-1.80391
chr17.7340282.7340283	-0.402683	-0.402683	-0.402683	-0.402683
chr17.7340302.7340303	-0.165085	-0.165085	-0.165085	-0.165085
chr17.7340314.7340315	-0.329152	-0.329152	-0.329152	-0.329152
chr17.7340357.7340358	-0.339413	-0.339413	-0.339413	-0.339413
chr17.7340363.7340364	-0.323376	-0.323376	-0.323376	-0.323376
chr17.7340367.7340368	-0.423984	-0.423984	-0.423984	-0.423984
chr17.7340375.7340376	-0.395853	-0.395853	-0.395853	-0.395853
chr17.7340381.7340382	-0.481689	-0.481689	-0.481689	-0.481689
chr17.46685358.46685359	-2.68932	-2.49079	-3.02967	-1.68415
chr19.1875649.1875650	-0.321847	-0.321847	-0.321847	-0.321847
chr19.1875673.1875674	-0.411242	-0.411242	-0.411242	-0.411242
chr19.1875688.1875689	-0.239327	-0.239327	-0.239327	-0.239327
chr19.1875701.1875702	-0.462426	-0.462426	-0.462426	-0.462426
chr19.1875706.1875707	-0.357323	-0.357323	-0.357323	-0.357323
chr19.1875720.1875721	-0.318995	-0.318995	-0.318995	-0.318995
chr19.1875729.1875730	-0.320902	-0.320902	-0.320902	-0.320902
chr19.1875742.1875743	-0.392412	-0.392412	-0.392412	-0.392412
chr19.1875749.1875750	-0.279102	-0.279102	-0.279102	-0.279102
chr19.1875762.1875763	-0.330638	-0.330638	-0.330638	-0.330638
chr19.1875801.1875802	-0.364433	-0.364433	-0.364433	-0.364433
chr19.1875803.1875804	-0.29379	-0.29379	-0.29379	-0.29379
chr19.1875818.1875819	-0.266742	-0.266742	-0.266742	-0.266742
chr19.1875822.1875823	-0.302751	-0.302751	-0.302751	-0.302751
chr19.1875826.1875827	-0.25241	-0.25241	-0.25241	-0.25241
chr19.1875879.1875880	-0.489361	-0.489361	-0.489361	-0.489361
chr19.1876274.1876275	-0.29267	-0.29267	-0.29267	-0.29267
chr19.1876276.1876277	-0.4138	-0.4138	-0.4138	-0.4138
chr19.1876322.1876323	-0.716456	-0.716456	-0.716456	-0.716456
chr19.1876332.1876333	-0.271558	-0.271558	-0.271558	-0.271558
chr19.1876334.1876335	-0.286332	-0.286332	-0.286332	-0.286332
chr19.1876381.1876382	-0.415857	-0.415857	-0.415857	-0.415857
chr19.1876425.1876426	-0.614212	-0.614212	-0.614212	-0.614212
chr19.1876530.1876531	-1.10417	-1.10417	-1.10417	-1.10417
chr19.1876539.1876540	-0.544161	-0.544161	-0.544161	-0.544161
chr19.1876557.1876558	-0.340812	-0.340812	-0.340812	-0.340812
chr19.1876571.1876572	-0.577568	-0.577568	-0.577568	-0.577568
chr19.1876578.1876579	-0.592066	-0.592066	-0.592066	-0.592066
chr19.1876580.1876581	-0.647423	-0.647423	-0.647423	-0.647423
chr19.1876644.1876645	-1.33056	-1.33056	-1.33056	-1.33056
chr19.1876660.1876661	-1.0522	-1.0522	-1.0522	-1.0522
chr19.46386177.46386178	-1.24731	-1.24731	-1.24731	-1.24731
chr20.62406604.62406605	-2.16012	-2.16012	-2.16012	-2.16012
chr20.62406655.62406656	-1.81351	-1.81351	-1.81351	-1.81351
chr20.62406721.62406722	-1.75144	-1.75144	-1.75144	-1.75144
chr20.62570426.62570427	-2.21215	-1.14933	-2.87988	-2.76974
chr16.87525472.87525473	-2.68731	-2.68731	-2.68731	-2.68731
chr16.87525549.87525550	-2.41665	-2.41665	-2.41665	-2.41665

## Sheet: SETD2-1740-sup4
location	gene symbol	gene name	disease-related (ClinGen)	OMIM	Overlapp with LLS	cancer, growth related	NCG7.0	differentially expressed genes from GSE112835
Island:chr1:869333-871872	SAMD11	sterile alpha motif domain containing 11	Retinitis Pigmentosa			ID		Not available
Island:chr1:967967-970238	AGRN	agrin	Congenital Myasthenic Syndromes	103320		muscle		Not available
Island:chr1:1564422-1570006	MIB2	MIB E3 ubiquitin protein ligase 2						Not available
	MMP23B	matrix metallopeptidase 23B						Not available
Island:chr1:2063783-2064052	PRKCZ	protein kinase C zeta					PRKCZ	Not available
Island:chr1:2121018-2121818	FAAP20	FA core complex associated protein 20						Not available
Island:chr1:10698300-10698910	CASZ1	castor zinc finger 1					CASZ1	Not available
Island:chr1:19614999-19615660	AKR7A3	aldo-keto reductase family 7 member A3						Not available
Island:chr1:23763155-23763971	ASAP3	ArfGAP with SH3 domain, ankyrin repeat and PH domain 3			ASAP3			Not available
Island:chr1:29101791-29102069								Not available
Island:chr1:36038928-36040051	TFAP2E	transcription factor AP-2 epsilon						Not available
	TFAP2E-AS1	TFAP2E antisense RNA 1						Not available
Island:chr1:38461585-38461988								Not available
Island:chr1:43814306-43815277	MPL	MPL proto-oncogene, thrombopoietin receptor	Myelofibrosis Congenital amegakaryocytic Thrombocythemia 2	254450 604498 601977	MPL	proto-oncogene	MPL	Not available
Island:chr1:45792420-45793301	HPDL	4-hydroxyphenylpyruvate dioxygenase like	Neurodevelopmental disorder with progressive spasticity and brain white matter abnormalities Spastic paraplegia 83, autosomal recessive	619026 619027		neurodevelopmental disorder		Not available
Island:chr1:146649623-146649852	FMO5	flavin containing dimethylaniline monoxygenase 5						DOWN
	PDIA3P1	protein disulfide isomerase family A member 3 pseudogene 1						Not available
Island:chr1:147718157-147718915								Not available
Island:chr1:147782067-147782473	LINC01138	long intergenic non-protein coding RNA 1138						Not available
Island:chr1:147789653-147790094	LINC01138	long intergenic non-protein coding RNA 1138						Not available
Island:chr1:147826168-147826388	LINC01138	long intergenic non-protein coding RNA 1138						Not available
Island:chr1:155290607-155291001	RUSC1	RUN and SH3 domain containing 1						Not available
	RUSC1-AS1	RUSC1 antisense RNA 1						Not available
Island:chr1:156261200-156261425	GLMP	glycosylated lysosomal membrane protein						Not available
	TMEM79	transmembrane protein 79						Not available
Island:chr1:161008378-161008830	TSTD1	thiosulfate sulfurtransferase like domain containing 1						Not available
Island:chr1:168025509-168025722	DCAF6	DDB1 and CUL4 associated factor 6						Not available
	GCSHP5	glycine cleavage system protein H pseudogene 5						Not available
Island:chr1:201617042-201619788	NAV1	neuron navigator 1			NAV1		NAV1	Not available
Island:chr1:245851178-245852514	KIF26B	kinesin family member 26B						Not available
Island:chr2:263401-265238	ACP1	acid phosphatase 1						Not available
	SH3YL1	SH3 and SYLF domain containing 1						Not available
Island:chr2:16153945-16154419	GACAT3	gastric cancer associated transcript 3						Not available
Island:chr2:27529084-27531465	TRIM54	tripartite motif containing 54						Not available
	UCN	urocortin						Not available
Island:chr2:27664940-27665151	NRBP1	nuclear receptor binding protein 1			NRBP1			Not available
Island:chr2:27665252-27665670	KRTCAP3	keratinocyte associated protein 3			KRTCAP3			Not available
Island:chr2:73495921-73496910	FBXO41	F-box protein 41						Not available
Island:chr2:85811341-85811855	VAMP5	vesicle associated membrane protein 5						Not available
Island:chr2:86038312-86038666								Not available
Island:chr2:88583529-88583970								Not available
Island:chr2:113956344-113957042	PSD4	pleckstrin and Sec7 domain containing 4						Not available
Island:chr2:114256776-114258043	FOXD4L1	forkhead box D4 like 1						Not available
Island:chr2:121279843-121280183								Not available
Island:chr2:129659300-129659568								Not available
Island:chr2:132152767-132153044	MED15P3	mediator complex subunit 15 pseudogene 3						Not available
Island:chr2:164204741-164205039								Not available
Island:chr2:220312699-220314094	SPEG	striated muscle enriched protein kinase	Centronuclear myopathy 5	615959		muscle, motor delay	SPEG	Not available
Island:chr2:241459633-241460047	ANKMY1	ankyrin repeat and MYND domain containing 1						Not available
Island:chr3:9987896-9989619	PRRT3	proline rich transmembrane protein 3			PRRT3		PRRT3	Not available
	PRRT3-AS1	PRRT3 antisense RNA 1			PRRT3-AS1			Not available
Island:chr3:46618308-46618669	LRRC2	leucine rich repeat containing 2						Not available
	TDGF1	teratocarcinoma-derived growth factor 1	Forebrain defects					Not available
Island:chr3:47050487-47051609	NBEAL2	neurobeachin like 2	Gray platelet syndrome	139090				Not available
Island:chr3:48693119-48694768	CELSR3	cadherin EGF LAG seven-pass G-type receptor 3						Not available
Island:chr3:51740741-51741413	GRM2	glutamate metabotropic receptor 2						Not available
Island:chr3:65342204-65342884	MAGI1	membrane associated guanylate kinase, WW and PDZ domain containing 1						DOWN
Island:chr3:113160300-113160641	CFAP44	cilia and flagella associated protein 44	Spermatogenic failure 20	617593				Not available
Island:chr3:127794370-127796136	RUVBL1	RuvB like AAA ATPase 1						Not available
	RUVBL1-AS	RUVBL1 antisense RNA 1						Not available
Island:chr3:128722284-128723036	EFCC1	EF-hand and coiled-coil domain containing 1						Not available
Island:chr4:961348-962155	DGKQ	diacylglycerol kinase theta						Not available
Island:chr4:2819500-2820429	SH3BP2	SH3 domain binding protein 2	Cherubism	118400				Not available
Island:chr4:4864457-4864834	MSX1	msh homeobox 1	Ectodermal dysplasia 3, Witkop type Orofacial cleft 5 Tooth agenesis, selective, 1, with or without orofacial cleft	189500 608874 106600				Not available
Island:chr4:4866439-4866813								Not available
Island:chr4:11370230-11370886	MIR572	microRNA 572						Not available
Island:chr4:39448185-39449054	KLB	klotho beta						Not available
Island:chr4:40752692-40752896	NSUN7	NOP2/Sun RNA methyltransferase family member 7						Not available
Island:chr4:57371583-57372022	ARL9	ADP ribosylation factor like GTPase 9						Not available
Island:chr4:58061752-58062115	IGFBP7-AS1	IGFBP7 antisense RNA 1						Not available
Island:chr4:81118138-81118603	PRDM8	PR/SET domain 8	Epilepsy, progressive myoclonic, 10	616640		nervous system		Not available
	PRDM8-AS1	PRDM8 antisense RNA 1						Not available
Island:chr4:81119096-81119391	PRDM8	PR/SET domain 8	Epilepsy, progressive myoclonic, 10	616640		nervous system		Not available
Island:chr5:37209073-37209461	CPLANE1	ciliogenesis and planar polarity effector complex subunit 1	Joubert syndrome 17 Orofaciodigital syndrome VI	614615 277170				Not available
Island:chr5:68710808-68711520	MARVELD2	MARVEL domain containing 2	Deafness, autosomal recessive 49 (Nonsyndromic genetic hearing loss)	610153				Not available
Island:chr5:76372883-76373720	ZBED3	zinc finger BED-type containing 3						Not available
Island:chr5:138727711-138730911	PROB1	proline rich basic protein 1						Not available
Island:chr5:140626445-140627373	PCDHB15	protocadherin beta 15						Not available
Island:chr5:140750051-140750264	PCDHGA1	protocadherin gamma subfamily A, 1						Not available
	PCDHGA2	protocadherin gamma subfamily A, 2						Not available
	PCDHGA3	protocadherin gamma subfamily A, 3						Not available
	PCDHGA4	protocadherin gamma subfamily A, 4						Not available
	PCDHGA5	protocadherin gamma subfamily A, 5						Not available
	PCDHGB1	protocadherin gamma subfamily B, 1					PCDHGB1	Not available
	PCDHGB2	protocadherin gamma subfamily B, 2						Not available
	PCDHGB3	protocadherin gamma subfamily B, 3						Not available
Island:chr5:140794359-140795045	PCDHGA1	protocadherin gamma subfamily A, 1						Not available
	PCDHGA2	protocadherin gamma subfamily A, 2						Not available
	PCDHGA3	protocadherin gamma subfamily A, 3						Not available
	PCDHGA4	protocadherin gamma subfamily A, 4						Not available
	PCDHGA5	protocadherin gamma subfamily A, 5						Not available
	PCDHGA6	protocadherin gamma subfamily A, 6						Not available
	PCDHGA7	protocadherin gamma subfamily A, 7						Not available
	PCDHGA8	protocadherin gamma subfamily A, 8					PCDHGA8	Not available
	PCDHGA9	protocadherin gamma subfamily A, 9						Not available
	PCDHGA10	protocadherin gamma subfamily A, 10						Not available
	PCDHGB1	protocadherin gamma subfamily B, 1					PCDHGB1	Not available
	PCDHGB2	protocadherin gamma subfamily B, 2						Not available
	PCDHGB3	protocadherin gamma subfamily B, 3						Not available
	PCDHGB4	protocadherin gamma subfamily B, 4						Not available
	PCDHGB5	protocadherin gamma subfamily B, 5						Not available
	PCDHGB6	protocadherin gamma subfamily B, 6						Not available
Island:chr5:140857865-140858065	PCDHGA1	protocadherin gamma subfamily A, 1						Not available
	PCDHGA2	protocadherin gamma subfamily A, 2						Not available
	PCDHGA3	protocadherin gamma subfamily A, 3						Not available
	PCDHGA4	protocadherin gamma subfamily A, 4						Not available
	PCDHGA5	protocadherin gamma subfamily A, 5						Not available
	PCDHGA6	protocadherin gamma subfamily A, 6						Not available
	PCDHGA7	protocadherin gamma subfamily A, 7						Not available
	PCDHGA8	protocadherin gamma subfamily A, 8					PCDHGA8	Not available
	PCDHGA9	protocadherin gamma subfamily A, 9						Not available
	PCDHGA10	protocadherin gamma subfamily A, 10						Not available
	PCDHGA11	protocadherin gamma subfamily A, 11						Not available
	PCDHGA12	protocadherin gamma subfamily A, 12						Not available
	PCDHGB1	protocadherin gamma subfamily B, 1					PCDHGB1	Not available
	PCDHGB2	protocadherin gamma subfamily B, 2						Not available
	PCDHGB3	protocadherin gamma subfamily B, 3						Not available
	PCDHGB4	protocadherin gamma subfamily B, 4						Not available
	PCDHGB5	protocadherin gamma subfamily B, 5						Not available
	PCDHGB6	protocadherin gamma subfamily B, 6						Not available
	PCDHGB7	protocadherin gamma subfamily B, 7						Not available
	PCDHGC3	protocadherin gamma subfamily C, 3						Not available
Island:chr5:178986514-178986999	RUFY1	RUN and FYVE domain containing 1					RUFY1	Not available
Island:chr6:24910627-24911285	RIPOR2	RHO family interacting cell polarization regulator 2	Deafness, autosomal dominant 21 Deafness, autosomal recessive 104	607017 616515			RIPOR2	Not available
Island:chr6:41513653-41516189	FOXP4	forkhead box P4	FOXP4-Related Developmental Disorder			DD		Not available
	FOXP4-AS1	FOXP4 antisense RNA 1						Not available
Island:chr6:74008821-74009456	KHDC1	KH domain containing 1			KHDC1			Not available
	KHDC1-AS1	KHDC1 antisense RNA 1			KHDC1-AS1			Not available
Island:chr6:110721060-110721630	DDO	D-aspartate oxidase						Not available
Island:chr6:112688078-112688730	FEM1AP3	fem-1 homolog A pseudogene 3						Not available
Island:chr6:117869098-117869530	DCBLD1	discoidin, CUB and LCCL domain containing 1						UP
Island:chr7:917633-917859	GET4	guided entry of tail-anchored proteins factor 4						Not available
	SUN1	Sad1 and UNC84 domain containing 1						DOWN
Island:chr7:27134098-27134303	HOXA1	homeobox A1	Bosley-Salih-Alorainy syndrome Athabaskan brainstem dysgenesis syndrome Syndromic intellectual disability	601536		Intellectual disability, ASD		Not available
Island:chr7:27169573-27170638	HOXA-AS2	HOXA cluster antisense RNA 2			HOXA-AS2			Not available
	HOXA-AS3	HOXA cluster antisense RNA 3			HOXA-AS3			Not available
	HOXA3	homeobox A3			HOXA3			Not available
	HOXA4	homeobox A4			HOXA4			Not available
Island:chr7:32801485-32801972	LINC00997	long intergenic non-protein coding RNA 997						Not available
Island:chr7:44104747-44105116	DBNL	drebrin like						Not available
	PGAM2	phosphoglycerate mutase 2	Glycogen storage disease X	261670		muscle		Not available
Island:chr7:45002112-45002845	MYO1G	myosin IG			MYO1G		MYO1G	Not available
Island:chr7:47576520-47577210	TNS3	tensin 3						Not available
Island:chr7:98990158-98990922	ARPC1B	actin related protein 2/3 complex subunit 1B	Immunodeficiency 71 with inflammatory disease and congenital thrombocytopenia (Platelet abnormalities with eosinophilia and immune-mediated inflammatory disease)	617718			ARPC1B	Not available
	PDAP1	PDGFA associated protein 1					PDAP1	Not available
Island:chr7:99768885-99769559	GPC2	glypican 2						Not available
Island:chr7:101936318-101936548	MIR4285	microRNA 4285						Not available
	SH2B2	SH2B adaptor protein 2						Not available
Island:chr7:130130740-130133111	MEST	mesoderm specific transcript						Not available
	MESTIT1	MEST intronic transcript 1, antisense RNA						Not available
Island:chr7:155284019-155284356	CNPY1	canopy FGF signaling regulator 1						Not available
Island:chr7:156735246-156735665								Not available
Island:chr8:21882246-21882883	NPM2	nucleophosmin/nucleoplasmin 2						Not available
Island:chr8:37698847-37699931	ADGRA2	adhesion G protein-coupled receptor A2			ADGRA2			Not available
Island:chr8:38831593-38832353	HTRA4	HtrA serine peptidase 4						Not available
Island:chr8:127568677-127570873	LRATD2	LRAT domain containing 2						Not available
	PCAT1	prostate cancer associated transcript 1						Not available
Island:chr8:141107838-141110984	PEG13	paternally expressed 13						Not available
	TRAPPC9	trafficking protein particle complex subunit 9	Intellectual developmental disorder, autosomal recessive 13 (Intellectual disability-obesity-brain malformations-facial dysmorphism syndrome)	613192		ID		Not available
Island:chr8:143781582-143782609	LY6K	lymphocyte antigen 6 family member K					LY6K	Not available
Island:chr8:145577099-145578142	SLC52A2	solute carrier family 52 member 2	Brown-Vialetto-Van Laere syndrome 2	614707		neurodevelopmental disorder		Not available
	TMEM249	transmembrane protein 249						Not available
Island:chr8:145749856-145750410	LRRC14	leucine rich repeat containing 14			LRRC14			Not available
	LRRC24	leucine rich repeat containing 24			LRRC24			Not available
Island:chr9:32955652-32956278	APTX	aprataxin	Ataxia, early-onset, with oculomotor apraxia and hypoalbuminemia	208920				Not available
Island:chr9:35791585-35791924	NPR2	natriuretic peptide receptor 2	Acromesomelic dysplasia 1, Maroteaux type Epiphyseal chondrodysplasia, Miura type Short stature with nonspecific skeletal abnormalities	602875 615923 616255	NPR2	Significant short stature		Not available
Island:chr9:66455768-66456272								Not available
Island:chr9:72026904-72027428								Not available
Island:chr9:129244738-129245247	MVB12B	multivesicular body subunit 12B						Not available
Island:chr9:131012455-131013429	DNM1	dynamin 1	Developmental and epileptic encephalopathy 31	616346		DD		Not available
Island:chr9:136844421-136844775	VAV2	vav guanine nucleotide exchange factor 2						Not available
Island:chr9:139715664-139716441	RABL6	RAB, member RAS oncogene family like 6	Autosomal Recessive Intellectual Developmental Disorder (DD)			ID		Not available
Island:chr10:530714-531099	DIP2C	disco interacting protein 2 homolog C					DIP2C	Not available
Island:chr10:6242976-6246457	PFKFB3	6-phosphofructo-2-kinase/fructose-2,6-biphosphatase 3						Not available
Island:chr10:16561605-16563822	C1QL3	complement C1q like 3						Not available
Island:chr10:29214052-29214362	LINC01517	long intergenic non-protein coding RNA 1517						Not available
Island:chr10:81966990-81967517	LINC00857	long intergenic non-protein coding RNA 857						Not available
Island:chr10:94820027-94823252	CYP26C1	cytochrome P450 family 26 subfamily C member 1	Focal facial dermal dysplasia 4	614974				Not available
	CYP26C1-DT	CYP26C1 divergent transcript						Not available
Island:chr10:101297439-101297703								Not available
Island:chr10:102279163-102279730	SEC31B	SEC31 homolog B, COPII coat complex component						Not available
Island:chr10:102807775-102808271								Not available
Island:chr10:118885566-118885884	SHTN1	shootin 1						Not available
Island:chr10:121577530-121578385	INPP5F	inositol polyphosphate-5-phosphatase F						Not available
Island:chr11:504190-504659	RNH1	ribonuclease/angiogenin inhibitor 1						Not available
Island:chr11:849088-850982	TSPAN4	tetraspanin 4						Not available
Island:chr11:6591961-6592795	DNHD1	dynein heavy chain domain 1	Spermatogenic failure 65	619712				Not available
Island:chr11:30605559-30605800	MPPED2	metallophosphoesterase domain containing 2					MPPED2	Not available
	MPPED2-AS1	MPPED2 antisense RNA 1						Not available
Island:chr11:57267007-57267316	SLC43A1	solute carrier family 43 member 1						UP
Island:chr11:63766059-63768666	MACROD1	mono-ADP ribosylhydrolase 1						Not available
	OTUB1	OTU deubiquitinase, ubiquitin aldehyde binding 1						Not available
Island:chr11:65313844-65314455	LTBP3	latent transforming growth factor beta binding protein 3	Dental anomalies and short stature Geleophysic dysplasia 3	601216 617809		overgrowth,Short stature		Not available
Island:chr11:67758155-67759445	UNC93B1	unc-93 homolog B1, TLR signaling regulator	Encephalopathy, acute, infection-induced (herpes-specific), susceptibility to, 1	610551	UNC93B1	brain		Not available
Island:chr11:72532613-72533774	ATG16L2	autophagy related 16 like 2						Not available
Island:chr11:75922170-75922376	LINC02761	long intergenic non-protein coding RNA 2761						Not available
Island:chr11:77907212-77908088	USP35	ubiquitin specific peptidase 35						Not available
Island:chr11:124615390-124617006	NRGN	neurogranin						Not available
Island:chr12:3947923-3948620	PARP11	poly(ADP-ribose) polymerase family member 11						Not available
Island:chr12:25055600-25056246	BCAT1	branched chain amino acid transaminase 1						Not available
Island:chr12:49318487-49319476	CCDC65	coiled-coil domain containing 65	Ciliary dyskinesia, primary, 27	615504				Not available
	FKBP11	FKBP prolyl isomerase 11						Not available
Island:chr12:49726592-49727114	C1QL4	complement C1q like 4						Not available
Island:chr12:49782966-49783193	SPATS2	spermatogenesis associated serine rich 2						Not available
Island:chr12:52214180-52216138	FIGNL2	fidgetin like 2						Not available
Island:chr12:57630107-57630469	NDUFA4L2	NDUFA4 mitochondrial complex associated like 2						Not available
Island:chr12:104697349-104697984	EID3	EP300 interacting inhibitor of differentiation 3						Not available
	TXNRD1	thioredoxin reductase 1						Not available
Island:chr12:109548900-109549174	UNG	uracil DNA glycosylase	Immunodeficiency with hyper IgM, type 5	608106				Not available
Island:chr12:111474954-111475242	CUX2	cut like homeobox 2	Developmental and epileptic encephalopathy 67	618141		DD, ID		Not available
Island:chr12:113515165-113515970	DTX1	deltex E3 ubiquitin ligase 1					DTX1	Not available
Island:chr12:124246525-124247254	DNAH10	dynein axonemal heavy chain 10	Spermatogenic failure 56	619515				Not available
Island:chr12:124873242-124874008	NCOR2	nuclear receptor corepressor 2					NCOR2	Not available
Island:chr12:131303094-131303836	STX2	syntaxin 2					STX2	Not available
Island:chr13:21900426-21900637	LINC00539	long intergenic non-protein coding RNA 539			LINC00539			Not available
Island:chr13:36045932-36046143	NBEA	neurobeachin	Neurodevelopmental disorder with or without early-onset generalized epilepsy (Complex neurodevelopmental disorder) / Nbea Neurodevelopment Disorder with Seizures	619157		neurodevelopmental disorder	NBEA	Not available
Island:chr13:36052554-36053119	NBEA	neurobeachin	Neurodevelopmental disorder with or without early-onset generalized epilepsy (Complex neurodevelopmental disorder) / Nbea Neurodevelopment Disorder with Seizures	619157		neurodevelopmental disorder	NBEA	Not available
Island:chr13:47012103-47012440	PPP1R2P4	protein phosphatase 1 regulatory inhibitor subunit 2 pseudogene 4						Not available
	RUBCNL	rubicon like autophagy enhancer						Not available
Island:chr13:48892636-48893857	PPP1R26P1	protein phosphatase 1 regulatory subunit 26 pseudogene 1						Not available
	RB1	RB transcriptional corepressor 1	Bladder cancer, somatic Osteosarcoma, somatic Retinoblastoma Small-cell cancer of lung	109800 259500 180200 182280		bladder cancer	RB1	Not available
Island:chr13:96293607-96294603	DZIP1	DAZ interacting zinc finger protein 1	Mitral valve prolapse 3 Spermatogenic failure 47	610840 619102				Not available
Island:chr14:24779875-24780932	CIDEB	ell death inducing DFFA like effector b						Not available
	LTB4R	leukotriene B4 receptor						Not available
	LTB4R2	leukotriene B4 receptor 2						Not available
Island:chr14:104940229-104940466								Not available
Island:chr14:105944422-105945700	CRIP2	cysteine rich protein 2						DOWN
Island:chr15:65654078-65654334	IGDCC3	immunoglobulin superfamily DCC subclass member 3						Not available
Island:chr15:101513246-101514323	LRRK1	leucine rich repeat kinase 1					LRRK1	Not available
Island:chr16:450835-451140	NME4	NME/NM23 nucleoside diphosphate kinase 4						Not available
Island:chr16:1429051-1430104	UNKL	unk like zinc finger						Not available
Island:chr16:1820312-1823954	EME2	essential meiotic structure-specific endonuclease subunit 2						Not available
	MAPK8IP3	mitogen-activated protein kinase 8 interacting protein 3	Neurodevelopmental disorder with or without variable brain abnormalities	618443		neurodevelopmental disorder		Not available
	MRPS34	mitochondrial ribosomal protein S34	Combined oxidative phosphorylation deficiency 32 Leigh syndrome (Leigh Syndrome with Instability of the Small Mitoribosomal Subunit)	617664		neurodevelopmental disorder, Leigh syndrome inability to grow and gain weight at the expected rate		UP
	NME3	NME/NM23 nucleoside diphosphate kinase 3						Not available
Island:chr16:2028988-2030710	NOXO1	NADPH oxidase organizer 1						Not available
	TBL3	transducin beta like 3						Not available
Island:chr16:2286601-2288073	DNASE1L2	deoxyribonuclease 1 like 2						Not available
Island:chr16:3079537-3079954	BICDL2	BICD family like cargo adaptor 2						Not available
Island:chr16:15083367-15084045	PDXDC1	pyridoxal dependent decarboxylase domain containing 1					PDXDC1	Not available
Island:chr16:28379131-28379965								Not available
Island:chr16:28752083-28752332								Not available
Island:chr16:29093366-29093833	RRN3P2	RRN3 pseudogene 2						Not available
Island:chr16:30204696-30206485	BOLA2B	bolA family member 2B						Not available
	SLX1A	SLX1 homolog A, structure-specific endonuclease subunit						Not available
	SLX1A-SULT1A3	SLX1A-SULT1A3 readthrough (NMD candidate)						Not available
Island:chr16:51168267-51169110								Not available
Island:chr16:55866648-55866998	CES1	carboxylesterase 1	Drug metabolism, altered, CES1-related	618057				Not available
Island:chr16:67188614-67189652	TRADD	TNFRSF1A associated via death domain						Not available
Island:chr16:69139629-69141900	HAS3	hyaluronan synthase 3						Not available
Island:chr16:72821141-72821592	ZFHX3	zinc finger homeobox 3	Prostate cancer, somatic ZFHX3-Related Developmental Disorder (MONOALLELIC) (DD)	176807		Prostate cancer	ZFHX3	Not available
	ZFHX3-AS1	ZFHX3 antisense RNA 1						Not available
Island:chr16:84346477-84346931	WFDC1	WAP four-disulfide core domain 1						Not available
Island:chr16:88700456-88701573								Not available
Island:chr16:89632593-89632799								Not available
Island:chr17:4692250-4693977	GLTPD2	glycolipid transfer protein domain containing 2						Not available
Island:chr17:4802266-4805402	C17orf107	chromosome 17 open reading frame 107						Not available
	CHRNE	cholinergic receptor nicotinic epsilon subunit	Myasthenic syndrome, congenital, 4A, slow-channel Myasthenic syndrome, congenital, 4B, fast-channel Myasthenic syndrome, congenital, 4C, associated with acetylcholine receptor deficiency	605809 616324 608931		muscle, nerve system		Not available
Island:chr17:5403132-5404602	NLRP1	NLR family pyrin domain containing 1	Autoinflammation with arthritis and dyskeratosis Palmoplantar carcinoma, multiple self-healing Respiratory papillomatosis, juvenile recurrent, congenital Vitiligo-associated multiple autoimmune disease susceptibility 1	617388 615225 618803 606579			NLRP1	Not available
Island:chr17:6797430-6797724	ALOX12-AS1	ALOX12 antisense RNA 1						Not available
	ALOX12P2	arachidonate 12-lipoxygenase pseudogene 2						Not available
Island:chr17:7339809-7340896	TMEM102	transmembrane protein 102			TMEM102			Not available
Island:chr17:17603584-17604147	RAI1	retinoic acid induced 1	Smith-Magenis syndrome Potocki-Lupski Syndrome	182290		Smith-Magenis syndrome inability to grow and gain weight at the expected rate Potocki-Lupski Syndrome Short stature and growth hormone deficiency		Not available
Island:chr17:17625606-17628500	RAI1	retinoic acid induced 1	Smith-Magenis syndrome Potocki-Lupski Syndrome	182290		Smith-Magenis syndrome inability to grow and gain weight at the expected rate Potocki-Lupski Syndrome Short stature and growth hormone deficiency		Not available
Island:chr17:27899512-27900067	ABHD15-AS1	ABHD15 antisense RNA 1			ABHD15-AS1			Not available
	TP53I13	tumor protein p53 inducible protein 13			TP53I13	tumour suppressor gene		Not available
Island:chr17:40700165-40700859	HSD17B1P1	hydroxysteroid 17-beta dehydrogenase 1 pseudogene 1						Not available
Island:chr17:40821936-40823573	PLEKHH3	pleckstrin homology, MyTH4 and FERM domain containing H3						Not available
Island:chr17:40835732-40836267	CCR10	C-C motif chemokine receptor 10						Not available
	CNTNAP1	contactin associated protein 1	Hypomyelinating neuropathy, congenital, 3 Lethal congenital contracture syndrome 7	618186 616286		DD, ID (indirect)	CNTNAP1	Not available
Island:chr17:41278135-41278460	BRCA1	BRCA1 DNA repair associated	Breast-ovarian cancer, familial, 1 Fanconi anemia, complementation group S Pancreatic cancer, susceptibility to, 4	604370 617883 614320		Breast-ovarian cancer	BRCA1	Not available
	NBR2	neighbor of BRCA1 lncRNA 2						Not available
Island:chr17:42431093-42432555	FAM171A2	family with sequence similarity 171 member A2						Not available
Island:chr17:42634830-42636851	FZD2	frizzled class receptor 2	Omodysplasia 2	164745				Not available
Island:chr17:43099130-43099568	NMT1	N-myristoyltransferase 1						Not available
Island:chr17:43324690-43325729	EFCAB15P	EF-hand calcium binding domain 15, pseudogene						Not available
	MAP3K14-AS1	MAP3K14 antisense RNA 1						Not available
Island:chr17:45500781-45501707	EFCAB13	EF-hand calcium binding domain 13						Not available
Island:chr17:46641535-46642110	HOXB-AS3	HOXB cluster antisense RNA 3						Not available
	HOXB3	homeobox B3						Not available
Island:chr17:47091038-47091567	IGF2BP1	insulin like growth factor 2 mRNA binding protein 1			IGF2BP1	growth factor		Not available
Island:chr17:47091974-47092211	IGF2BP1	insulin like growth factor 2 mRNA binding protein 1				growth factor		Not available
Island:chr17:48545571-48546900	ACSF2	acyl-CoA synthetase family member 2						Not available
	CHAD	chondroadherin						Not available
Island:chr17:56564855-56565891	HSF5	heat shock transcription factor 5						Not available
Island:chr17:62774367-62777797	ARHGAP27P1-BPTFP1-KPNA2P3	ARHGAP27P1-BPTFP1-KPNA2P3 readthrough, transcribed pseudogene						Not available
	MIR6080	microRNA 6080						Not available
Island:chr17:72208475-72208902								Not available
Island:chr17:76037075-76037323	TNRC6C	trinucleotide repeat containing adaptor 6C						Not available
Island:chr17:77763365-77767356	CBX8	chromobox 8						Not available
Island:chr17:77965806-77966296	TBC1D16	TBC1 domain family member 16						Not available
Island:chr17:78417836-78418089								Not available
Island:chr17:80708193-80708528	FN3K	fructosamine 3 kinase						Not available
Island:chr18:19476853-19477103								Not available
Island:chr18:43608141-43608510	PSTPIP2	proline-serine-threonine phosphatase interacting protein 2						Not available
Island:chr18:72916108-72917233	PTGR3	prostaglandin reductase 3						Not available
Island:chr18:74499317-74499641								Not available
Island:chr18:76266231-76266453								Not available
Island:chr18:77917647-77918589	PARD6G	par-6 family cell polarity regulator gamma						Not available
	PARD6G-AS1	PARD6G antisense RNA 1						Not available
Island:chr19:518848-519905	TPGS1	tubulin polyglutamylase complex subunit 1						Not available
Island:chr19:719099-720953	PALM	paralemmin						Not available
Island:chr19:996075-996679	WDR18	WD repeat domain 18						Not available
Island:chr19:1472936-1473210	APC2	APC regulator of WNT signaling pathway 2	Cortical dysplasia, complex, with other brain malformations Intellectual developmental disorder, autosomal recessive 7410 Lissencephaly, Subcortical Heterotopia, and Global Developmental Delay	618677 617169		DD, ID		Not available
	C19orf25	chromosome 19 open reading frame 25						Not available
Island:chr19:2289896-2291904	LINGO3	leucine rich repeat and Ig domain containing 3						Not available
Island:chr19:3576629-3578314	HMG20B	high mobility group 20B			HMG20B			DOWN
Island:chr19:5829049-5829474								Not available
Island:chr19:7926591-7928752	EVI5L	ecotropic viral integration site 5 like						Not available
Island:chr19:7983604-7983919	TGFBR3L	transforming growth factor beta receptor 3 like						Not available
Island:chr19:10206625-10207351	ANGPTL6	angiopoietin like 6						Not available
Island:chr19:12758976-12759210	MAN2B1	mannosidase alpha class 2B member 1	Mannosidosis, alpha-, types I and II	248500		ID, DD		Not available
Island:chr19:12831794-12832225	TNPO2	transportin 2	Intellectual developmental disorder with hypotonia, impaired speech, and dysmorphic facies	619556		ID, DD	TNPO2	Not available
Island:chr19:17403040-17403570	ABHD8	abhydrolase domain containing 8						Not available
	MRPL34	mitochondrial ribosomal protein L34						Not available
Island:chr19:18118742-18119553	ARRDC2	arrestin domain containing 2						Not available
Island:chr19:18888033-18888969	CRTC1	CREB regulated transcription coactivator 1	Mucoepidermoid salivary gland carcinoma			Mucoepidermoid salivary gland carcinoma	CRTC1	DOWN
Island:chr19:18979352-18981200	CERS1	ceramide synthase 1	Epilepsy, progressive myoclonic, 8	616230				Not available
	GDF1	growth differentiation factor 1	Congenital heart defects, multiple types, 6 Right atrial isomerism (Ivemark)	613854 208530				Not available
Island:chr19:19006032-19007546	CERS1	ceramide synthase 1	Epilepsy, progressive myoclonic, 8	616230		nervous system		Not available
	GDF1	growth differentiation factor 1	Congenital heart defects, multiple types, 6 Right atrial isomerism (Ivemark)	613854 208530				Not available
Island:chr19:19280999-19281560	BORCS8-MEF2B	BORCS8-MEF2B readthrough						Not available
	MEF2B	myocyte enhancer factor 2B					MEF2B	Not available
Island:chr19:19648135-19649390	CILP2	cartilage intermediate layer protein 2					CILP2	Not available
	YJEFN3	YjeF N-terminal domain containing 3						Not available
Island:chr19:30941854-30942181	ZNF536	zinc finger protein 536					ZNF536	Not available
Island:chr19:36246329-36247982	HSPB6	heat shock protein family B (small) member 6						Not available
Island:chr19:36642328-36643585	COX7A1	cytochrome c oxidase subunit 7A1						Not available
Island:chr19:38700334-38700577								Not available
Island:chr19:38876615-38878950	GGN	gametogenetin	Spermatogenic failure 69	619826				Not available
Island:chr19:38886110-38886615	SPRED3	sprouty related EVH1 domain containing 3						Not available
Island:chr19:39055500-39056379	RYR1	ryanodine receptor 1	Neuromuscular disease, congenital, with uniform type 1 fiber / Central core disease King-Denborough syndrome Malignant hyperthermia susceptibility 1 Minicore myopathy with external ophthalmoplegia	117000 619542 145600 255320		neuro muscular	RYR1	Not available
Island:chr19:39440405-39441011	FBXO17	F-box protein 17						Not available
Island:chr19:42502731-42503484	GRIK5	glutamate ionotropic receptor kainate type subunit 5					GRIK5	Not available
Island:chr19:45594398-45595007	GEMIN7	gem nuclear organelle associated protein 7						Not available
	GEMIN7-AS1	GEMIN7 antisense RNA 1						Not available
	MARK4	microtubule affinity regulating kinase 4						Not available
	PPP1R37	protein phosphatase 1 regulatory subunit 37						Not available
Island:chr19:45898880-45900315	PPP1R13L	protein phosphatase 1 regulatory subunit 13 like	PPP1R13L-Related Dilated Cardiomyopathy (DD)					Not available
Island:chr19:45901453-45901688	PPP1R13L	protein phosphatase 1 regulatory subunit 13 like	PPP1R13L-Related Dilated Cardiomyopathy (DD)					Not available
Island:chr19:46032305-46032855	OPA3	outer mitochondrial membrane lipid metabolism regulator OPA3	3-methylglutaconic aciduria, type III Optic atrophy 3 with cataract	258501 165300				DOWN
Island:chr19:46386028-46386264								Not available
Island:chr19:46915312-46915802	CCDC8	coiled-coil domain containing 8	3-M syndrome 3	614205		low birth weight, short stature		Not available
Island:chr19:48983563-48984175	CYTH2	cytohesin 2						Not available
Island:chr19:49636225-49636694	PPFIA3	PTPRF interacting protein alpha 3						Not available
Island:chr19:50193021-50194798	ADM5	adrenomedullin 5 (putative)						Not available
	CPT1C	carnitine palmitoyltransferase 1C	Spastic paraplegia 73, autosomal dominant	616282				Not available
Island:chr19:50204583-50205003	CPT1C	carnitine palmitoyltransferase 1C	Spastic paraplegia 73, autosomal dominant	616282				Not available
Island:chr19:50312012-50312821	FUZ	fuzzy planar cell polarity protein	Neural tube defects	182940				Not available
Island:chr19:52206245-52206726	SPACA6	sperm acrosome associated 6						Not available
Island:chr19:52390842-52391368	ZNF577	zinc finger protein 577						Not available
	ZNF649-AS1	ZNF649 antisense RNA 1						Not available
Island:chr19:52995941-52996595	ZNF578	zinc finger protein 578					ZNF578	Not available
Island:chr19:53039078-53039920	ZNF808	zinc finger protein 808						Not available
Island:chr19:55594785-55595086	EPS8L1	EPS8 like 1					EPS8L1	Not available
Island:chr19:55597978-55598887	EPS8L1	EPS8 like 1					EPS8L1	Not available
Island:chr19:55889006-55889476	TMEM190	transmembrane protein 190						Not available
Island:chr19:55962483-55964247								Not available
Island:chr19:58549306-58549712	ZSCAN1	zinc finger and SCAN domain containing 1						Not available
Island:chr19:58554355-58554587	ZSCAN1	zinc finger and SCAN domain containing 1						Not available
Island:chr19:58715221-58716033	ZNF274	zinc finger protein 274						Not available
Island:chr19:58907454-58908422	RNF225	ring finger protein 225						Not available
Island:chr19:59073414-59074755	MZF1	myeloid zinc finger 1						Not available
	MZF1-AS1	MZF1 antisense RNA 1						Not available
Island:chr20:825268-826276	FAM110A	family with sequence similarity 110 member A						Not available
Island:chr20:3730325-3731081	HSPA12B	heat shock protein family A (Hsp70) member 12B			HSPA12B			Not available
Island:chr20:3732062-3732944	HSPA12B	heat shock protein family A (Hsp70) member 12B			HSPA12B			Not available
Island:chr20:32856660-32857248	ASIP	agouti signaling protein	Skin/Hair/Eye Pigmentation, Variation in, 9; SHEP9	611742				Not available
Island:chr20:36012596-36013439	SRC	SRC proto-oncogene, non-receptor tyrosine kinase	Colorectal cancer, somatic Thrombocytopenia 6	114500 616937		Colorectal cancer	SRC	Not available
Island:chr20:36148604-36150136	BLCAP	BLCAP apoptosis inducing factor					BLCAP	Not available
	NNAT	neuronatin						Not available
Island:chr20:61508416-61508677								Not available
Island:chr20:62328014-62328558	RTEL1-TNFRSF6B	RTEL1-TNFRSF6B readthrough (NMD candidate)						Not available
	TNFRSF6B	TNF receptor superfamily member 6b						Not available
Island:chr20:62368956-62371962	LIME1	Lck interacting transmembrane adaptor 1						Not available
	SLC2A4RG	SLC2A4 regulator						Not available
Island:chr20:62569798-62570776								Not available
Island:chr21:46706692-46707049	POFUT2	protein O-fucosyltransferase 2						Not available
Island:chr21:48081242-48081849	PRMT2	protein arginine methyltransferase 2						Not available
Island:chr22:19165062-19166816	SLC25A1	solute carrier family 25 member 1						Not available
Island:chr22:20459268-20461473	RIMBP3	RIMS biding protein 3						Not available
Island:chr22:20779387-20780560	SCARF2	scavenger receptor class F member 2	Van den Ende-Gupta syndrome	600920				Not available
Island:chr22:20783467-20786201	SCARF2	scavenger receptor class F member 2	Van den Ende-Gupta syndrome	600920				Not available
Island:chr22:21821572-21824125	TMEM191C	transmembrane protein 191C						Not available
Island:chr22:31318229-31318489	MORC2-AS1	MORC2 antisense RNA 1						Not available
Island:chr22:38610336-38610828	MAFF	MAF bZIP transcription factor F						Not available
	PLA2G6	phospholipase A2 group VI	Infantile neuroaxonal dystrophy 1 Neurodegeneration with brain iron accumulation 2B Parkinson disease 14, autosomal recessive	256600 610217 612953		neurodevelopmental disorder		DOWN
Island:chr22:50164865-50165513								Not available
Island:chr22:50737810-50738961	PLXNB2	plexin B2					PLXNB2	DOWN
Island:chr22:51016254-51017020	CHKB-CPT1B	CHKB-CPT1B readthrough (NMD candidate)						Not available
	CPT1B	carnitine palmitoyltransferase 1B	Inherited fatty acid metabolism disorder					Not available
Open Sea:chr1:11908138-11908165	NPPA	natriuretic peptide A	Atrial fibrillation, familial, 6 Atrial standstill 2	612201 615745				Not available
Open Sea:chr1:26527870-26527941	CATSPER4	cation channel sperm associated 4						Not available
Shelf:chr1:36038701-36038750	TFAP2E-AS1	TFAP2E antisense RNA 1						Not available
Open Sea:chr1:111218239-111218288								Not available
Open Sea:chr1:161397867-161397947								Not available
Open Sea:chr2:9613880-9613960	IAH1	isoamyl acetate hydrolyzing esterase 1 (putative)						Not available
Open Sea:chr2:44995952-44995966	CAMKMT	calmodulin-lysine N-methyltransferase						Not available
Open Sea:chr3:10806112-10806160								Not available
Open Sea:chr4:10117474-10117483	RNA5SP155	RNA, 5S ribosomal pseudogene 155						Not available
	WDR1	WD repeat domain 1	Periodic fever, immunodeficiency, and thrombocytopenia syndrome	150550				Not available
Open Sea:chr4:81117647-81117722	PRDM8	PR/SET domain 8	?Epilepsy, progressive myoclonic, 10	616440		CNS		Not available
	PRDM8-AS1	PRDM8 antisense RNA 1						Not available
Open Sea:chr5:22212927-22212955	CDH12	cadherin 12					CDH12	Not available
Open Sea:chr5:54281319-54281368	ESM1	endothelial cell specific molecule 1						Not available
Open Sea:chr5:172111336-172111466	NEURL1B	neuralized E3 ubiquitin protein ligase 1B						Not available
Open Sea:chr6:24911491-24911586	RIPOR2	RHO family interacting cell polarization regulator 2	Deafness, autosomal dominant 21 ?Deafness, autosomal recessive 104	607017 616515			RIPOR2	Not available
Open Sea:chr6:28058918-28058956	ZSCAN16-AS1	ZSCAN16 antisense RNA 1						Not available
Open Sea:chr6:167559851-167559928								Not available
Open Sea:chr7:27138816-27138851	HOTAIRM1	HOXA transcript antisense RNA, myeloid-specific 1			HOTAIRM1			Not available
Open Sea:chr7:27142639-27142714								Not available
Open Sea:chr7:32801110-32801178	DPY19L1P1	DPY19L1 pseudogene 1						Not available
	LINC00997	long intergenic non-protein coding RNA 997						Not available
Open Sea:chr7:32801268-32801328	DPY19L1P1	DPY19L1 pseudogene 1						Not available
	LINC00997	long intergenic non-protein coding RNA 997						Not available
Open Sea:chr7:44104566-44104608	DBNL	drebrin like						Not available
	PGAM2	phosphoglycerate mutase 2	Glycogen storage disease X	261670		muscle		Not available
Open Sea:chr7:97953101-97953150	BAIAP2L1	BAR/IMD domain containing adaptor protein 2 like 1						Not available
Open Sea:chr7:127673019-127673091	SND1	staphylococcal nuclease and tudor domain containing 1					SND1	Not available
Open Sea:chr7:134232714-134232774								Not available
Open Sea:chr8:39172020-39172112	ADAM5	ADAM metallopeptidase domain 5 (pseudogene)						Not available
Open Sea:chr9:118530-118604								Not available
Open Sea:chr10:7517758-7517808								Not available
Open Sea:chr10:114886458-114886493	TCF7L2	transcription factor 7 like 2	Type 2 Diabetes Mellitus; T2D Complex neurodevelopmental disorder	125853		neurodevelopmental disorder	TCF7L2	Not available
Open Sea:chr10:118084350-118084361	CCDC172	coiled-coil domain containing 172						DOWN
Open Sea:chr11:3073408-3073489	CARS1	cysteinyl-tRNA synthetase 1	Microcephaly, developmental delay, and brittle hair syndrome	618891		DD	CARS1	Not available
Open Sea:chr11:47736568-47736595	AGBL2	AGBL carboxypeptidase 2					AGBL2	Not available
Open Sea:chr11:62783543-62783574								Not available
Open Sea:chr11:72470359-72470397	ARAP1	ArfGAP with RhoGAP domain, ankyrin repeat and PH domain 1						Not available
	STARD10	StAR related lipid transfer domain containing 10					STARD10	Not available
Open Sea:chr11:129793183-129793221	PRDM10	PR/SET domain 10						Not available
Open Sea:chr12:13043576-13043633								Not available
Open Sea:chr12:25057122-25057200	BCAT1	branched chain amino acid transaminase 1						Not available
Open Sea:chr12:51477837-51477878								Not available
Open Sea:chr12:54746018-54746068								Not available
Open Sea:chr12:133022589-133022636								Not available
Shore:chr13:36050877-36050907	NBEA	neurobeachin	Neurodevelopmental disorder with or without early-onset generalized epilepsy Nbea Neurodevelopment Disorder with Seizures (DD) Complex neurodevelopmental disorder	619157		neurodevelopmental disorder	NBEA	Not available
Open Sea:chr13:48575887-48575936	SUCLA2	succinate-CoA ligase ADP-forming subunit beta	Mitochondrial DNA depletion syndrome 5 (encephalomyopathic with or without methylmalonic aciduria) Leigh syndrome	612073		neurodevelopmental disorder, Leigh syndrome inability to grow and gain weight at the expected rate		Not available
	SUCLA2-AS1	SUCLA2 antisense RNA 1						Not available
Open Sea:chr13:48895075-48895084	RB1	RB transcriptional corepressor 1	Bladder cancer, somatic Osteosarcoma, somatic Retinoblastoma Small-cell cancer of lung	109800 259500 180200 182280		Bladder cancer	RB1	Not available
Open Sea:chr13:48895292-48895300	RB1	RB transcriptional corepressor 1	Bladder cancer, somatic Osteosarcoma, somatic Retinoblastoma Small-cell cancer of lung	109800 259500 180200 182280		Bladder cancer	RB1	Not available
Open Sea:chr14:100029624-100029671	CCDC85C	coiled-coil domain containing 85C						Not available
Open Sea:chr15:32933866-32934054	SCG5	secretogranin V						Not available
Open Sea:chr15:99409336-99409472	IGF1R	insulin like growth factor 1 receptor	Insulin-like growth factor I, resistance to	270450		growth factor	IGF1R	Not available
Open Sea:chr16:87525384-87525609	ZCCHC14	zinc finger CCHC-type containing 14			ZCCHC14			Not available
Open Sea:chr16:89050397-89050420								Not available
Open Sea:chr16:89050502-89050559								Not available
Open Sea:chr17:14213081-14213120	HS3ST3B1	heparan sulfate-glucosamine 3-sulfotransferase 3B1						Not available
Open Sea:chr17:36813782-36813833								Not available
Open Sea:chr17:40700860-40700909								Not available
Open Sea:chr17:75692526-75692599								Not available
Open Sea:chr18:43608081-43608106	PSTPIP2	proline-serine-threonine phosphatase interacting protein 2						Not available
Shore:chr18:76736707-76736756	LINC01896	long intergenic non-protein coding RNA 1896						Not available
Open Sea:chr19:753067-753098	MISP	mitotic spindle positioning						Not available
Open Sea:chr19:3290345-3290415	CELF5	CUGBP Elav-like family member 5						Not available
Open Sea:chr19:52205761-52205784	SPACA6	sperm acrosome associated 6						Not available
Open Sea:chr19:53038716-53038754	ZNF808	zinc finger protein 808						Not available
Open Sea:chr19:54677232-54677247	MBOAT7	membrane bound O-acyltransferase domain containing 7	Intellectual developmental disorder, autosomal recessive 57 Intellectual Disability Accompanied by Epilepsy and Autistic Features (DD)	617188		DD/ID		DOWN
Open Sea:chr20:62406375-62406434	ZBTB46	zinc finger and BTB domain containing 46			ZBTB46			Not available
Open Sea:chr22:38244682-38244699	ANKRD54	ankyrin repeat domain 54						Not available

## Sheet: SETD2-LLS-sup5
location	gene symbol	gene name	disease-related	OMIM	Overlapp with SETD21740	cancer, growth related	NCG7.0	differentially expressed genes from GSE112835
Island:chr1:23763155-23763971	ASAP3	ArfGAP with SH3 domain, ankyrin repeat and PH domain 3			ASAP3			Not available
Island:chr1:43814306-43815277	MPL	MPL proto-oncogene, thrombopoietin receptor	Myelofibrosis, somatic Thrombocythemia 2 Thrombocytopenia, congenital amegakaryocytic	254450 601977 604498	MPL	proto-oncogene	MPL	Not available
Island:chr1:201617042-201619788	NAV1	neuron navigator 1			NAV1		NAVI1	Not available
Island:chr2:27664940-27665151	NRBP1	nuclear receptor binding protein 1			NRBP1			Not available
Island:chr2:27665252-27665670	KRTCAP3	keratinocyte associated protein 3			KRTCAP3			Not available
Island:chr3:9987896-9989619	PRRT3	proline rich transmembrane protein 3			PRRT3		PRRT3	Not available
	PRRT3-AS1	PRRT3 antisense RNA 1			PRRT3-AS1			Not available
Island:chr6:74008821-74009456	KHDC1	KH domain containing 1			KHDC1			Not available
	KHDC1-AS1	KHDC1 antisense RNA 1			KHDC1-AS1			Not available
Island:chr7:27169573-27170638	HOXA-AS2	HOXA cluster antisense RNA 2			HOXA-AS2			Not available
	HOXA-AS3	HOXA cluster antisense RNA 3			HOXA-AS3			Not available
	HOXA3	homeobox A3			HOXA3			Not available
	HOXA4	homeobox A4			HOXA4			Not available
Island:chr7:45002112-45002845	MYO1G	myosin IG			MYO1G		MYO1G	Not available
Island:chr8:37698847-37699931	ADGRA2	adhesion G protein-coupled receptor A2			ADGRA2			Not available
Island:chr8:145749856-145750410	LRRC14	leucine rich repeat containing 14			LRRC14			DOWN
	LRRC24	leucine rich repeat containing 24			LRRC24			Not available
Island:chr9:35791585-35791924	NPR2	natriuretic peptide receptor 2	Acromesomelic dysplasia 1, Maroteaux type Epiphyseal chondrodysplasia, Miura type Short stature with nonspecific skeletal abnormalities	602875 615923 616255	NPR2	overgrowth, Significant short stature		Not available
Island:chr9:131154347-131155923	MIR219A2	microRNA 219a-2						Not available
	MIR219A2HG	MIR219A2 host gene						Not available
	MIR219B	microRNA 219b						Not available
Island:chr11:67758155-67759445	UNC93B1	unc-93 homolog B1, TLR signaling regulator	Encephalopathy, acute, infection-induced (herpes-specific), susceptibility to, 1	610551	UNC93B1	brain		Not available
Island:chr12:54764066-54764510	GPR84-AS1	GPR84, ZNF385A, ITGA5 and GTSF1 antisense RNA 1						Not available
	ZNF385A	zinc finger protein 385A						Not available
Island:chr13:21900426-21900637	LINC00539	long intergenic non-protein coding RNA 539			LINC00539			Not available
Island:chr16:67233033-67233862	ELMO3	engulfment and cell motility 3					ELMO3	Not available
Island:chr17:7339809-7340896	TMEM102	transmembrane protein 102			TMEM102			Not available
Island:chr17:27899512-27900067	ABHD15-AS1	ABHD15 antisense RNA 1			ABHD15-AS1			Not available
	TP53I13	tumor protein p53 inducible protein 13			TP53I13			Not available
Island:chr17:46685245-46685449	HOXB7	homeobox B7						Not available
Island:chr17:47091038-47091567	IGF2BP1	insulin like growth factor 2 mRNA binding protein 1			IGF2BP1			Not available
Island:chr17:78417836-78418089								Not available
Island:chr19:1875633-1877921	ABHD17A	abhydrolase domain containing 17A, depalmitoylase						Not available
Island:chr19:3576629-3578314	HMG20B	high mobility group 20B			HMG20B			DOWN
Island:chr19:46386028-46386264								Not available
Island:chr19:47258810-47260224	FKRP	fukutin related protein	Muscular dystrophy-dystroglycanopathy (congenital with brain and eye anomalies), type A, 5 (B5,C5) Muscular dystrophy-dystroglycanopathy	613153 (606612,607155)		muscle		Not available
Island:chr19:49842655-49843628	CD37	CD37 molecule						Not available
Island:chr19:56215230-56215576	EPN1	epsin 1						Not available
Island:chr20:3730325-3731081	HSPA12B	heat shock protein family A (Hsp70) member 12B			HSPA12B			Not available
Island:chr20:3732062-3732944	HSPA12B	heat shock protein family A (Hsp70) member 12B			HSPA12B			Not available
Island:chr20:61508416-61508677								Not available
Island:chr20:62406464-62407179	ZBTB46	zinc finger and BTB domain containing 46						Not available
Island:chr20:62569798-62570776								Not available
Island:chr22:50164865-50165513								Not available
Open Sea:chr1:247611492-247611544	NLRP3	NLR family pyrin domain containing 3	CINCA syndrome Deafness, autosomal dominant 34, with or without inflammation Familial cold inflammatory syndrome 1 Keratoendothelitis fugax hereditaria Muckle-Wells syndrome / Cold Urticaria, Familial	607115 617772 120100 148200 191900			NLRP3	Not available
Open Sea:chr2:27665162-27665238	KRTCAP3	keratinocyte associated protein 3						Not available
Open Sea:chr7:27138816-27138851	HOTAIRM1	HOXA transcript antisense RNA, myeloid-specific 1			HOTAIRM1			Not available
Open Sea:chr9:118530-118604								Not available
Open Sea:chr16:87525384-87525609	ZCCHC14	zinc finger CCHC-type containing 14			ZCCHC14			Not available
Open Sea:chr16:87757016-87757064	KLHDC4	kelch domain containing 4					KLHDC4	Not available
Open Sea:chr20:62406375-62406434	ZBTB46	zinc finger and BTB domain containing 46			ZBTB46			Not available
Open Sea:chr22:38244767-38244831	ANKRD54	ankyrin repeat domain 54						Not available

## Sheet: SETD2 overlapped DMPs-sup6
location	gene symbol	gene name	disease-related	OMIM	cancer, growth related	NCG7.0
Island:chr1:23763155-23763971	ASAP3	ArfGAP with SH3 domain, ankyrin repeat and PH domain 3
Island:chr1:43814306-43815277	MPL	MPL proto-oncogene, thrombopoietin receptor	Myelofibrosis Congenital amegakaryocytic Thrombocythemia 2	254450 604498 601977	proto-oncogene	MPL
Island:chr1:201617042-201619788	NAV1	neuron navigator 1				NAV1
Island:chr2:27664940-27665151	NRBP1	nuclear receptor binding protein 1
Island:chr2:27665252-27665670	KRTCAP3	keratinocyte associated protein 3
Island:chr3:9987896-9989619	PRRT3	proline rich transmembrane protein 3				PRRT3
	PRRT3-AS1	PRRT3 antisense RNA 1
Island:chr6:74008821-74009456	KHDC1	KH domain containing 1
	KHDC1-AS1	KHDC1 antisense RNA 1
Island:chr7:27169573-27170638	HOXA-AS2	HOXA cluster antisense RNA 2
	HOXA-AS3	HOXA cluster antisense RNA 3
	HOXA3	homeobox A3
	HOXA4	homeobox A4
Island:chr7:45002112-45002845	MYO1G	myosin IG				MYO1G
Island:chr8:37698847-37699931	ADGRA2	adhesion G protein-coupled receptor A2
Island:chr8:145749856-145750410	LRRC14	leucine rich repeat containing 14
	LRRC24	leucine rich repeat containing 24
Island:chr9:35791585-35791924	NPR2	natriuretic peptide receptor 2	Acromesomelic dysplasia 1, Maroteaux type Epiphyseal chondrodysplasia, Miura type Short stature with nonspecific skeletal abnormalities	602875 615923 616255	overgrowth Significant short stature
Island:chr11:67758155-67759445	UNC93B1	unc-93 homolog B1, TLR signaling regulator	Encephalopathy, acute, infection-induced (herpes-specific), susceptibility to, 1	610551	brain
Island:chr13:21900426-21900637	LINC00539	long intergenic non-protein coding RNA 539
Island:chr17:7339809-7340896	TMEM102	transmembrane protein 102
Island:chr17:27899512-27900067	ABHD15-AS1	ABHD15 antisense RNA 1
	TP53I13	tumor protein p53 inducible protein 13
Island:chr17:47091038-47091567	IGF2BP1	insulin like growth factor 2 mRNA binding protein 1			growth factor
Island:chr17:78417836-78418089
Island:chr19:3576629-3578314	HMG20B	high mobility group 20B
Island:chr19:46386028-46386264
Island:chr20:3730325-3731081	HSPA12B	heat shock protein family A (Hsp70) member 12B
Island:chr20:3732062-3732944	HSPA12B	heat shock protein family A (Hsp70) member 12B
Island:chr20:61508416-61508677
Island:chr20:62569798-62570776
Island:chr22:50164865-50165513
Open Sea:chr7:27138816-27138851	HOTAIRM1	HOXA transcript antisense RNA, myeloid-specific 1
Open Sea:chr9:118530-118604
Open Sea:chr16:87525384-87525609	ZCCHC14	zinc finger CCHC-type containing 14
Open Sea:chr20:62406375-62406434	ZBTB46	zinc finger and BTB domain containing 46

## Sheet: SETD2-LLS vs EPIC-sup7
epicngs DMB	overlapped probe location from Levy et al.	EPIC probe ID
chr1:23763155-23763971	chr1:23763449-23763451	cg02351745
chr1:23763155-23763971	chr1:23763611-23763613	cg19827787
chr1:23763155-23763971	chr1:23763766-23763768	cg01095837
chr1:23763155-23763971	chr1:23763781-23763783	cg21105827
chr1:201617042-201619788	chr1:201617041-201617043	cg25167447
chr1:201617042-201619788	chr1:201617055-201617057	cg12468255
chr1:201617042-201619788	chr1:201619786-201619788	cg08883485
chr2:27665252-27665670	chr2:27665305-27665307	cg17158414
chr2:27665252-27665670	chr2:27665637-27665639	cg20102877
chr3:9987896-9989619	chr3:9989155-9989157	cg05851542
chr3:9987896-9989619	chr3:9989554-9989556	cg25717917
chr6:74008821-74009456	chr6:74009040-74009042	cg23238119
chr6:74008821-74009456	chr6:74009454-74009456	cg18080509
chr7:27169573-27170638	chr7:27169673-27169675	cg11532431
chr7:27169573-27170638	chr7:27169739-27169741	cg00562553
chr7:27169573-27170638	chr7:27169956-27169958	cg23884241
chr7:27169573-27170638	chr7:27170312-27170314	cg04317399
chr7:27169573-27170638	chr7:27170551-27170553	cg16651126
chr7:27169573-27170638	chr7:27170553-27170555	cg11015251
chr8:37698847-37699931	chr8:37698899-37698901	cg23245289
chr8:145749856-145750410	chr8:145750362-145750364	cg19682134
chr9:131154347-131155923	chr9:131154346-131154348	cg02362017
chr9:131154347-131155923	chr9:131154898-131154900	cg14525247
chr9:131154347-131155923	chr9:131154961-131154963	cg10404717
chr9:131154347-131155923	chr9:131155012-131155014	cg20413392
chr9:131154347-131155923	chr9:131155818-131155820	cg14467654
chr12:54764066-54764510	chr12:54764264-54764266	cg26199857
chr16:67233033-67233862	chr16:67233276-67233278	cg25341653
chr16:67233033-67233862	chr16:67233431-67233433	cg19514469
chr16:67233033-67233862	chr16:67233548-67233550	cg07716847
chr16:67233033-67233862	chr16:67233860-67233862	cg06494642
chr17:7339809-7340896	chr17:7339834-7339836	cg21468274
chr17:7339809-7340896	chr17:7340866-7340868	cg24073393
chr17:27899512-27900067	chr17:27899873-27899875	cg05877788
chr17:27899512-27900067	chr17:27899965-27899967	cg04498198
chr17:46685245-46685449	chr17:46685291-46685293	cg18773260
chr17:46685245-46685449	chr17:46685326-46685328	cg11041817
chr17:78417836-78418089	chr17:78417882-78417884	cg16980380
chr17:78417836-78418089	chr17:78417972-78417974	cg06443034
chr17:78417836-78418089	chr17:78418033-78418035	cg25741116
chr17:78417836-78418089	chr17:78418075-78418077	cg12301563
chr19:1875633-1877921	chr19:1876757-1876759	cg04664161
chr19:3576629-3578314	chr19:3576628-3576630	cg24229188
chr19:46386028-46386264	chr19:46386029-46386031	cg19831957
chr19:47258810-47260224	chr19:47258809-47258811	cg07751803
chr19:47258810-47260224	chr19:47259587-47259589	cg27297025
chr19:47258810-47260224	chr19:47260077-47260079	cg06532212
chr19:47258810-47260224	chr19:47260131-47260133	cg02743950
chr19:49842655-49843628	chr19:49843159-49843161	cg07542476
chr19:49842655-49843628	chr19:49843564-49843566	cg17393635
chr19:49842655-49843628	chr19:49843626-49843628	cg16423910
chr19:56215230-56215576	chr19:56215567-56215569	cg27479396
chr20:3730325-3731081	chr20:3730942-3730944	cg07963563
chr20:3732062-3732944	chr20:3732212-3732214	cg16679386
chr20:3732062-3732944	chr20:3732919-3732921	cg18282375
chr20:61508416-61508677	chr20:61508480-61508482	cg08576350
chr20:62406375-62406434	chr20:62406427-62406429	cg14251267
chr20:62406464-62407179	chr20:62406720-62406722	cg18369516
chr20:62406464-62407179	chr20:62406963-62406965	cg12283398
chr20:62569798-62570776	chr20:62570071-62570073	cg03719642
chr20:62569798-62570776	chr20:62570396-62570398	cg23159704
chr20:62569798-62570776	chr20:62570695-62570697	cg04343971
chr22:50164865-50165513	chr22:50165243-50165245	cg12961733
chr22:50164865-50165513	chr22:50165434-50165436	cg07774777
chr22:50164865-50165513	chr22:50165511-50165513	cg18232772
